# Supplementary material for: MicroRNA-200b-3p restrains gastric cancer cell proliferation, migration, and invasion via C-X-C motif chemokine ligand 12/CXC chemokine receptor 7 axis
Source: Bioengineered. 2022 Feb 28;13(3):6509–20. doi: 10.1080/21655979.2022.2034585 (PMC8974025; doi:10.1080/21655979.2022.2034585)
Supplement: Supplemental Material [file KBIE_A_2034585_SM7530.zip]

Archive with 3 entries (2 files):
- supplementary/
- supplementary/Supplementary Materialsclean.docx
- supplementary/Target genes of the microRNA.xlsx
