# Supplementary material for: MicroRNA-200b-3p restrains gastric cancer cell proliferation, migration, and invasion via C-X-C motif chemokine ligand 12/CXC chemokine receptor 7 axis
Source: Bioengineered. 2022 Feb 28;13(3):6509–20. doi: 10.1080/21655979.2022.2034585 (PMC8974025; doi:10.1080/21655979.2022.2034585)
Supplement: Supplemental Material [file KBIE_A_2034585_SM7530.zip › supplementary/Target genes of the microRNA.xlsx]

## Sheet: Sheet1
DDX3Y
SLC35E2B
SLC35E2
C1orf174
ERRFI1
RERE
DFFA
MTHFR
HSPB7
ALDH4A1
MUL1
HP1BP3
EIF4G3
USP48
GALE
SRSF10
DNAJC8
TAF12
PUM1
MARCKSL1
BSDC1
SFPQ
SNIP1
C1orf109
SF3A3
RIMS3
HIVEP3
FOXJ3
TESK2
PIK3R3
EFCAB14
EPS15
RAB3B
TXNDC12
KTI12
ZCCHC11
C1orf123
MAGOH
LRP8
PLPP3
JUN
JAK1
SLC35D1
SERBP1
GNG12
DEPDC1
LRRC40
ANKRD13C
ZRANB2
NEGR1
CRYZ
PIGK
USP33
FUBP1
ADGRL4
SSX2IP
SYDE2
C1orf52
DDAH1
COL24A1
ODF2L
ZNF644
TGFBR3
GFI1
EVI5
TMED5
GCLM
ARHGAP29
F3
CNN3
SLC25A24
CLCC1
WDR47
SORT1
SLC16A4
DRAM2
WDR77
SLC16A1
RSBN1
TRIM33
DENND2C
NRAS
SIKE1
CD58
IGSF3
ZNF697
PRKAB2
SF3B4
OTUD7B
ANP32E
MCL1
ENSA
GOLPH3L
CTSK
ARNT
CDC42SE1
PI4KB
GATAD2B
SHE
ADAR
SHC1
ASH1L
MEF2D
PIGM
DCAF8
PEX19
COPA
NECTIN4
RGS5
TMCO1
CREG1
VAMP4
RC3H1
KIAA0040
ABL2
TOR1AIP2
STX6
GLUL
RNASEL
ARPC5
EDEM3
FAM129A
TRMT1L
PTGS2
UCHL5
ZBTB41
ZNF281
KIF14
KIF21B
RABIF
DSTYK
ELK4
SLC41A1
YOD1
PLXNA2
LPGAT1
INTS7
NSL1
ANGEL2
PTPN14
RAB3GAP2
WDR26
LBR
ENAH
SDE2
PARP1
CDC42BPA
CCSAP
ABCB10
TAF5L
C1orf131
EGLN1
SIPA1L2
IRF2BP2
TOMM20
ARID4B
NID1
CHML
AKT3
HNRNPU
AHCTF1
ZNF692
TP73
PHF13
VAMP3
KIF1B
TARDBP
CLCN6
VPS13D
PRDM2
DNAJC16
DDI2
RSC1A1
SZRD1
OTUD3
CDC42
LYPLA2
PNRC2
CLIC4
PDIK1L
ZDHHC18
WDTC1
PPP1R8
XKR8
SESN2
YTHDF2
EPB41
TINAGL1
KHDRBS1
KPNA6
ZBTB8A
AL033529.1
S100PBP
ZNF362
ZSCAN20
ZMYM4
AGO4
MAP7D1
RLF
ZNF684
C1orf50
KDM4A
CMPK1
RNF11
BTF3L4
PRPF38A
ZYG11B
SCP2
DIO1
PRKAA2
HOOK1
NFIA
PATJ
ALG6
CACHD1
RAVER2
AK4
LEPR
PDE4B
SGIP1
MIER1
SRSF11
TYW3
ACADM
RABGGTB
IFI44L
ADGRL2
PRKACB
CYR61
SH3GLB1
HS2ST1
PKN2
ZNF326
RPAP2
MTF2
DR1
FNBP1L
ABCD3
TMEM56
RWDD3
TMEM56-RWDD3
PTBP2
AGL
SLC35A3
TRMT13
CDC14A
SLC30A7
S1PR1
PRMT6
FAM102B
PRPF38B
STXBP3
TMEM167B
GNAI3
CSF1
RBM15
RAP1A
DDX20
DCLRE1B
HIPK1
VANGL1
TTF2
MAN1A2
FAM46C
NOTCH2NL
RBM8A
BCL9
RPRD2
PRUNE1
TUFT1
IVL
EFNA1
SLC25A44
DUSP23
VANGL2
SLAMF7
SDHC
NOS1AP
C1orf226
POGK
POU2F1
MPZL1
TIPRL
ATP1B1
BLZF1
PRRC2C
DNM3
SUCO
KLHL20
RABGAP1L
CACYBP
RALGPS2
FAM20B
SOAT1
TOR1AIP1
CEP350
IER5
DHX9
LAMC1
SMG7
RGL1
RNF2
SWT1
HMCN1
TROVE2
CDC73
CFH
NEK7
NR5A2
CAMSAP2
NAV1
IPO9
PPP1R12B
ZC3H11A
ZBED6
IL24
DIEXF
SERTAD4
RCOR3
PPP2R5A
ATF3
VASH2
PROX1
RRP15
LYPLAL1
IARS2
MIA3
FBXO28
DEGS1
CNIH4
IBA57
RAB4A
SPHAR
URB2
GALNT2
SPRTN
TSNAX
NTPCR
COA6
TBCE
GPR137B
LGALS8
MTR
SDCCAG8
IDI1
KLF6
ASB13
GDI2
USP6NL
SEPHS1
FAM107B
NMT2
PIP4K2A
PRTFDC1
YME1L1
MPP7
SVIL
JCAD
ITGB1
NRP1
CUL2
FZD8
ZNF248
ZNF25
CXCL12
SYT15
FO681492.1
PARG
SGMS1
A1CF
IPMK
FAM13C
RHOBTB1
RTKN2
JMJD1C
HERC4
PBLD
RUFY2
DNA2
SAR1A
DNAJB12
P4HA1
DNAJC9
MRPS16
ANXA7
PPP3CB
USP54
KCNMA1
DLG5
ZCCHC24
WAPL
GLUD1
LIPA
CPEB3
MYOF
NOC3L
SORBS1
TLL2
PIK3AP1
ARHGAP19
GOT1
COX15
DNMBP
ERLIN1
BLOC1S2
MGEA5
ACTR1A
ARL3
PCGF6
SH3PXD2A
GPAM
CCDC186
HSPA12A
PDZD8
RAB11FIP2
FAM204A
CACUL1
PRDX3
TIAL1
MCMBP
FGFR2
C10orf88
CHST15
MKI67
EBF3
BNIP3
ZMYND11
NET1
FAM208B
TAF3
CELF2
PROSER2
DHTKD1
MCM10
AL157392.5
SUV39H2
PTER
STAM
ARL5B
MLLT10
COMMD3
BMI1
RAB18
ZEB1
ZNF33A
ZNF37A
RET
WASHC2C
NCOA4
UBE2D1
BICC1
ARID5B
ZNF365
ADO
NRBF2
REEP3
SIRT1
HNRNPH3
TET1
DDX50
EIF4EBP2
ANAPC16
DDIT4
OIT3
FAM149B1
SEC24C
CHCHD1
VCL
SAMD8
VDAC2
ZMIZ1
CCSER2
MINPP1
PTEN
IFIT2
IFIT5
HECTD2
TNKS2
KIF11
HHEX
EXOC6
CEP55
SLC35G1
TBC1D12
HELLS
CCNJ
ZNF518A
LCOR
ZFYVE27
CNNM1
CUTC
SCD
HIF1AN
SLF2
BTRC
NOLC1
WBP1L
SLK
SFR1
ADD3
PDCD4
SHOC2
VTI1A
NHLRC2
ADRB1
FAM160B1
TRUB1
NANOS1
INPP5F
SEC23IP
WDR11
PLEKHA1
PSTK
BUB3
ZRANB1
ZNF511
CYP2E1
DUSP8
INS-IGF2
IGF2
TPP1
DENND5A
TMEM41B
RNF141
EIF4G2
BTBD10
RRAS2
PIK3C2A
HPS5
TSG101
FANCF
SVIP
LIN7C
MPPED2
PAX6
CSTF3
CD59
SLC1A2
TRAF6
AMBRA1
CKAP5
CELF1
MTCH2
FNBP4
NUP160
TIMM10
OSBP
FADS1
AHNAK
C11orf95
EHD1
SYVN1
FOSL1
EIF1AD
B4GAT1
CLCF1
ALDH3B2
KMT5B
TESMIN
CPT1A
RAB6A
COA4
PGM2L1
ALG8
CREBZF
PICALM
FZD4
CTSC
CHORDC1
MRE11
SESN3
FAM76B
TMEM123
DCUN1D5
SLC35F2
NPAT
KDELC2
RDX
ARHGAP20
PPP2R1B
ALG9
USP28
CADM1
ZPR1
SIK3
BACE1
MPZL3
MPZL2
DDX6
HYOU1
NECTIN1
MSANTD2
CDON
ETS1
ARHGAP32
PRDM10
ZBTB44
ADAMTS8
TIMM10B
IPO7
SWAP70
AMPD3
USP47
TEAD1
PDE3B
C11orf58
NUCB2
NCR3LG1
GTF2H1
NAV2
PRMT3
ANO5
ANO3
RCN1
AL035078.4
PRRG4
QSER1
TCP11L1
HIPK3
TRIM44
PRR5L
TSPAN18
PTPRJ
CTNND1
STX3
MARK2
NAA40
RPS6KA4
FRMD8
SART1
PPP6R3
MYEOV
CCND1
PPFIA1
CTTN
ARHGEF17
POLD3
RNF169
SPCS2
NEU3
SERPINH1
DGAT2
ACER3
DDIAS
PCF11
ANKRD42
TMEM126B
EED
TMEM135
FAT3
C11orf54
FUT4
AMOTL1
YAP1
AASDHPPT
ELMOD1
CUL5
ATM
DDX10
ZC3H12C
SIK2
DIXDC1
TMEM25
PHLDB1
CBL
TMEM136
ARHGEF12
TBCEL
SORL1
GRAMD1B
CHEK1
FAM118B
DCPS
APLP2
JAM3
KDM5A
LPAR5
SLC2A14
SLC2A3
MFAP5
M6PR
MAGOHB
LRP6
EPS8
ABCC9
SOX5
KRAS
ITPR2
TM7SF3
PTHLH
ERGIC2
TMTC1
IPO8
CAPRIN2
SINHCAF
DENND5B
AMN1
KIF21A
SLC2A13
GXYLT1
TWF1
SCAF11
SLC38A1
SLC38A2
SLC38A4
RPAP3
SENP1
KANSL2
CCNT1
TUBA1A
MCRS1
LIMA1
SLC11A2
CSRNP2
FIGNL2
KRT80
KRT6C
ATF7
CBX5
ANKRD52
CS
TIMELESS
ATP5F1B
NEMP1
R3HDM2
PPM1H
C12orf66
GNS
TMBIM4
AC078927.1
MDM1
CPM
ZFC3H1
KCNC2
KRR1
PHLDA1
NAP1L1
OSBPL8
PAWR
LIN7A
SLC6A15
CEP290
KITLG
GALNT4
POC1B-GALNT4
ATP2B1
LUM
EEA1
UBE2N
NR2C1
FGD6
NTN4
CDK17
IKBIP
ANKS1B
UHRF1BP1L
ARL1
GNPTAB
PAH
NT5DC3
NFYB
SLC41A2
APPL2
CKAP4
CORO1C
GIT2
GPN3
PPTC7
DDX54
TBX3
MED13L
C12orf49
FBXO21
KSR2
TAOK3
CIT
RAB35
COQ5
CLIP1
RSRC2
SBNO1
EIF2B1
NCOR2
STX2
ZNF605
ERC1
ADIPOR2
RHNO1
TULP3
CCND2
TIGAR
RAD51AP1
NDUFA9
NTF3
CD9
RIMKLB
CLEC2D
EIF2S3B
CREBL2
CDKN1B
APOLD1
DDX47
FAM234B
EMP1
ATF7IP
H2AFJ
PIK3C2G
AEBP2
GOLT1B
ETNK1
RASSF8
FGFR1OP2
STK38L
PPFIBP1
MRPS35
KLHL42
CCDC91
BICD1
FGD4
ALG10B
PPHLN1
ANO6
ARID2
TUBA1C
SPATS2
SMARCD1
LARP4
DIP2B
METTL7A
SCN8A
ACVR1B
EIF4B
SP1
HOXC13
HOXC6
HOXC4
CDK2
NABP2
SPRYD4
LRP1
PIP4K2C
SLC16A7
USP15
MON2
SRGAP1
TBK1
LEMD3
HMGA2
CAND1
DYRK2
RAP1B
CPSF6
YEATS4
FRS2
RAB3IP
THAP2
TMEM19
RAB21
TBC1D15
GLIPR1
ZDHHC17
SYT1
OTOGL
C12orf29
TMTC3
NUDT4
MRPL42
SOCS2
PLXNC1
VEZT
METAP2
ELK3
NEDD1
TMPO
APAF1
ACTR6
GAS2L3
PARPBP
TDG
HCFC2
EID3
WASHC4
TCP11L2
TMEM263
ATP2A2
PTPN11
OAS1
TPCN1
FBXW8
SUDS3
HSPB8
RNF10
MLEC
UNC119B
BCL7A
DENR
CCDC62
KMT5A
TMED2
DDX55
ATP6V0A2
RAN
EP400
ZNF26
PSPC1
GJA3
XPO4
LATS2
SKA3
SACS
SHISA2
RNF6
USP12
LNX2
FLT1
SLC7A1
UBL3
KATNAL1
HMGB1
STARD13
SPART
SUPT20H
PROSER1
LHFPL6
KBTBD6
VWA8
TSC22D1
SLC25A30
ZC3H13
LCP1
RCBTB1
KPNA3
INTS6
VPS36
PCDH8
DACH1
MZT1
KLF12
TBC1D4
KCTD12
FBXL3
RBM26
DZIP1
UGGT2
KDELC1
EFNB2
ARGLU1
LIG4
IRS2
COL4A1
TUBGCP3
IFT88
FGF9
WASF3
PDX1
PAN3
B3GLCT
BRCA2
PDS5B
KL
RFC3
UFM1
FREM2
NHLRC3
COG6
WBP4
NAA16
DGKH
AKAP11
DNAJC15
GPALPP1
LRCH1
ITM2B
FNDC3A
WDFY2
SUGT1
LMO7
CLN5
SLAIN1
SLITRK5
GPC6
GPR180
DNAJC3
MBNL2
RAP2A
FARP1
UBAC2
ABHD13
NAXD
ARHGEF7
ATP11A
CUL4A
CDC16
TTC5
PIP4P1
HNRNPC
SUPT16H
SALL2
NEDD8
DHRS1
STXBP6
NOVA1
STRN3
HECTD1
DTD2
SPTSSA
SNX6
CFL2
BAZ1A
RALGAPA1
MBIP
FOXA1
SEC23A
TRAPPC6B
FBXO33
NEMF
SOS2
L2HGDH
MAP4K5
SAV1
NIN
GNPNAT1
FERMT2
GMFB
GCH1
WDHD1
EXOC5
GPR135
SIX1
TRMT5
TMEM30B
PPP2R5E
WDR89
SGPP1
RAB15
PIGH
VTI1B
RDH11
ACTN1
DCAF5
SYNJ2BP
MED6
MAP3K9
NUMB
PNMA1
ELMSAN1
ENTPD5
ACYP1
NEK9
TMED10
SPTLC2
ALKBH1
GTF2A1
SEL1L
PTPN21
FOXN3
PPP4R3A
TC2N
FBLN5
BTBD7
DICER1
SYNE3
TCL1A
ATG2B
BCL11B
SETD3
HSP90AA1
BAG5
PPP1R13B
AKT1
CDCA4
JAG2
RNASE4
AL163636.2
METTL17
FOXG1
G2E3
ARHGAP5
BRMS1L
MIPOL1
PNN
CTAGE5
LRFN5
C14orf28
TOGARAM1
MGAT2
KLHDC1
ARF6
TMX1
FRMD6
GPR137C
STYX
SOCS4
MAPK1IP1L
FBXO34
PELI2
NAA30
ARID4A
JKAMP
PCNX4
PPM1A
SNAPC1
AKAP5
CHURC1
CHURC1-FNTB
FNTB
EIF2S1
PLEKHH1
RAD51B
EXD2
SUSD6
PCNX1
PSEN1
FCF1
YLPM1
DLST
FLVCR2
GPATCH2L
VASH1
CIPC
ZC3H14
TDP1
CPSF2
GOLGA5
OTUB2
BDKRB2
GSKIP
PAPOLA
YY1
PPP2R5C
RCOR1
CRIP2
NIPA2
NIPA1
NDN
HERC2
NSMCE3
TJP1
MTMR10
GOLGA8A
GOLGA8B
ZNF770
DPH6
RASGRP1
ZNF106
TTBK2
UBR1
LCMT2
ZSCAN29
SPG11
FBN1
CEP152
SHC4
SECISBP2L
COPS2
GABPB1
TRPM7
DMXL2
GNB5
MYO5C
MYO5A
FAM214A
RSL24D1
RAB27A
PRTG
NEDD4
RFX7
ZNF280D
ADAM10
SLTM
MYO1E
BNIP2
ICE2
RORA
VPS13C
FAM96A
CSNK1G1
PCLAF
RBPMS2
DPP8
DENND4A
UACA
MYO9A
SIN3A
ETFA
PEAK1
TBC1D2B
MEX3B
C15orf40
BTBD1
PEX11A
LYSMD4
CHSY1
PCSK6
SNRPN
AC124312.1
SNURF
KLF13
GREM1
SPRED1
THBS1
PAK6
BUB1B-PAK6
CHP1
RTF1
MGA
SNAP23
TUBGCP4
PDIA3
SERF2
CASC4
CTDSPL2
EIF3J
BLOC1S6
SEMA6D
EID1
USP8
AP4E1
TMOD2
TMOD3
TCF12
CGNL1
POLR2M
MINDY2
FAM81A
TLN2
RAB8B
SNX1
ZNF609
ZWILCH
SMAD6
SMAD3
C15orf61
GLCE
KIF23
LRRC49
ARIH1
BBS4
NEO1
ARID3B
FBXO22
IREB2
CHRNA5
C15ORF37
ZFAND6
TLNRD1
ZNF592
AKAP13
AEN
NGRN
AC091167.2
IQGAP1
CRTC3
BLM
FURIN
MAN2A2
CHD2
NR2F2
SYNM
ALDH1A3
FBXL16
UNKL
HAGH
PKD1
CASKIN1
PKMYT1
ZNF200
CREBBP
ADCY9
GLYR1
ZC3H7A
GSPT1
MARF1
FOPNL
NOMO2
SMG1
GPRC5B
ERI2
CDR2
USP31
PALB2
ARHGAP17
SHCBP1
C16orf87
DNAJA2
ITFG1
SIAH1
ZNF423
AKTIP
AMFR
NUDT21
BBS2
SLC38A7
CDH11
FHOD1
RANBP10
EXOSC6
ST3GAL2
MTSS1L
CMTR2
AP1G1
ZFHX3
GLG1
RFWD3
TMEM170A
TMEM231
MAF
CDYL2
CMC2
GCSH
MPHOSPH6
HSDL1
ZCCHC14
RNF166
CBFA2T3
UBE2I
FAHD1
PDPK1
ZNF263
NAA60
GLIS2
ABAT
C16orf72
NUBP1
SNX29
SHISA9
ERCC4
MKL2
NOMO1
PDXDC1
ABCC1
NOMO3
COQ7
IQCK
LYRM1
TMEM159
METTL9
MOSMO
EEF2K
UBFD1
RBBP6
TNRC6A
NFATC2IP
ZNF771
ZNF720
ZNF267
PHKB
CNEP1R1
HEATR3
PAPD5
NKD1
CYLD
CHD9
IRX5
OGFOD1
CPNE2
ARL2BP
CKLF
CBFB
SLC7A6
ZFP90
CDH1
SNTB2
NIP7
NFAT5
ATXN1L
ZFP1
GABARAPL2
TERF2IP
MON1B
ATMIN
GAN
CMIP
KLHL36
GSE1
FOXF1
MAP1LC3B
CDT1
AC092143.1
TUBB3
CRK
PITPNA
METTL16
NCBP3
PITPNM3
CLDN7
SOX15
FXR2
SAT2
SCO1
ELAC2
HS3ST3A1
PMP22
ZSWIM7
NCOR1
TMEM11
LYRM9
RAB34
FAM222B
DHRS13
PHF12
NUFIP2
SSH2
CRLF3
UTP6
ACACA
SYNRG
PIP4K2B
RPL23
FBXL20
MED1
ORMDL3
RAB5C
STAT5B
RETREG3
BRCA1
CCDC43
GJC1
PLEKHM1
CDC27
PRR15L
HOXB2
ZNF652
SPOP
PPP1R9B
ANKRD40
TOB1
SPAG9
MBTD1
COX11
MMD
TRIM25
COIL
VEZF1
SRSF1
SUPT4H1
SKA2
RNFT1
BRIP1
INTS2
MED13
ERN1
SMURF2
GNA13
AXIN2
HELZ
PSMD12
FAM104A
SDK2
GGA3
SRSF2
SOCS3
CYTH1
TIMP2
CBX8
CBX4
EIF4A3
NPTX1
ARHGDIA
MAFG
WDR45B
PAFAH1B1
CTNS
USP6
RABEP1
TXNDC17
EIF4A1
USP43
ADPRM
COX10
HS3ST3B1
AC098850.3
MPRIP
GID4
EPN2
MAPK7
WSB1
KSR1
NLK
SARM1
TAOK1
CPD
GOSR1
ATAD5
NF1
SUZ12
RHOT1
ZNF207
CDK5R1
PIGW
CDK12
CSF3
THRA
MSL1
CDC6
STAT5A
RUNDC1
NBR1
HEXIM1
GOSR2
ITGB3
NPEPPS
SNX11
CALCOCO2
IGF2BP1
RSAD1
LUC7L3
HLF
NOG
DGKE
RAD51C
PPM1E
SMG8
AC099850.2
YPEL2
RPS6KB1
PPM1D
TBX2
TANC2
ACE
AC113554.1
DCAF7
PRKCA
BPTF
PRKAR1A
KCNJ2
SOX9
SLC9A3R1
CDR2L
KCTD2
SMIM5
CBX2
GAA
BAHCC1
NARF
FOXK2
YES1
LPIN2
ZBTB14
PPP4R1
PIEZO2
PTPN2
FAM210A
ABHD3
NPC1
OSBPL1A
ZNF521
CDH2
B4GALT6
TRAPPC8
KLHL14
RPRD1A
TPGS2
IER3IP1
SMAD2
SMAD7
DYM
MYO5B
MBD1
MEX3C
CCDC68
TCF4
TXNL1
ATP8B1
LMAN1
BCL2
KDSR
TMX3
ZNF516
MBP
PARD6G
USP14
SMCHD1
TGIF1
ARHGAP28
RAB12
ANKRD12
TWSG1
RALBP1
RAB31
VAPA
CHMP1B
SEH1L
CEP192
LDLRAD4
RNMT
GREB1L
MIB1
TTC39C
IMPACT
DSG4
TTR
RNF138
ASXL3
DTNA
PIK3C3
C18orf25
ME2
C18orf54
WDR7
ONECUT2
NEDD4L
MALT1
ZNF532
PMAIP1
KIAA1468
SOCS6
TIMM21
ZNF236
MEX3D
MKNK2
AES
SH3GL1
INSR
ZNF561
ZNF562
KANK2
EPOR
PRDX2
SLC35E1
ELL
ZNF708
ZNF100
ZNF724
ZNF91
C19orf12
ANKRD27
RHPN2
CEBPA
ZNF792
ZFP14
ZNF566
ZNF260
ZNF529
ZNF461
ZNF850
ZNF585A
EID2B
ZNF780A
AKT2
SERTAD3
C19orf54
DMAC2
ZNF45
ZNF229
NOVA2
ZC3H4
CARD8
ZNF614
ZNF28
ZNF468
ZNF347
MBOAT7
NLRP11
ZNF772
ZNF550
PTBP1
CNN2
DOT1L
OAZ1
NFIC
ZNF557
ZNF317
ZNF177
ZNF559-ZNF177
ILF3
CARM1
ZSWIM4
ZNF333
SYDE1
AP1M1
SIN3B
ZNF85
ZNF714
ZNF431
ZNF738
ZNF493
ZNF257
CCNE1
ZNF507
DPY19L3
NUDT19
KCTD15
LSM14A
KIAA0355
ZNF302
ZNF181
TMEM147
ZNF567
ZNF345
ZNF568
ZNF420
ZNF527
MED29
ZFP36
AXL
CEACAM6
ARHGEF1
ZNF230
ARHGAP35
SAE1
LIN7B
FPR2
ZNF480
ZNF701
ZNF765
ZNF761
ZNF813
MYADM
RPL28
ZNF264
ZNF304
ZNF548
ZNF17
ZNF776
ZNF586
ZNF274
ZNF324B
MYT1L
ADI1
RNASEH1
KIDINS220
MBOAT2
YWHAQ
ROCK2
E2F6
PUM2
ITSN2
DNMT3A
GTF3C2
MEMO1
FAM98A
FEZ2
STRN
PRKD3
CDC42EP3
CYP1B1
ATL2
HNRNPLL
SOS1
MAP4K3
ZFP36L2
PREPL
MCFD2
FBXO11
NRXN1
RTN4
CCDC88A
PPP4R3B
FANCL
XPO1
CCT4
SERTAD2
RAB1A
SPRED2
PPP3R1
GFPT1
AAK1
C2orf42
TIA1
PAIP2B
RAB11FIP5
FBXO41
MRPL53
TGOLN2
ST3GAL5
REEP1
RNF103
KRCC1
KANSL3
SEMA4C
TMEM131
MGAT4A
REV1
LONRF2
UXS1
CKAP2L
SLC35F5
CCDC93
TMEM185B
CLASP1
MAP3K2
POLR2D
AMMECR1L
SMPD4
FAM168B
NCKAP5
ZRANB3
DARS
ZEB2
MMADHC
RND3
ARL5A
AC068547.1
STAM2
PRPF40A
NR4A2
ACVR1C
BAZ2B
LY75
FIGN
COBLL1
SCN3A
GALNT3
TTC21B
SCN9A
STK39
METTL8
SP3
WIPF1
ATP5MC3
LNPK
PRKRA
CWC22
NCKAP1
TFPI
COL5A2
OSGEPL1
ORMDL1
STK17B
PGAP1
SATB2
TYW5
FAM126B
TMEM237
WDR12
INO80D
NDUFS1
FZD5
IDH1
LANCL1
ERBB4
FN1
MREG
TNS1
EPHA4
WDFY1
SERPINE2
CUL3
DOCK10
IRS1
COL4A4
DNER
SLC16A14
TIGD1
NGEF
ARL4C
GBX2
HDAC4
KIF1A
STK25
ACP1
ID2
IAH1
TAF1B
GRHL1
KLF11
RRM2
GREB1
LPIN1
TRIB2
DDX1
MYCN
RHOB
SELENOI
SNX17
NRBP1
FOSL2
PPP1CB
WDR43
LBH
LCLAT1
SPAST
LTBP1
CRIM1
NDUFAF7
TMEM178A
EML4
PPM1B
CAMKMT
EPAS1
SOCS5
MSH2
FOXN2
PPP1R21
CHAC2
ACYP2
SPTBN1
CCDC85A
PAPOLG
REL
B3GNT2
CEP68
ACTR2
ANXA4
MXD1
PCYOX1
ZNF638
WBP1
INO80B-WBP1
KCMF1
MAT2A
RPIA
INPP4A
UNC50
EIF5B
MAP4K4
FLJ20373
SLC9A2
NCK2
LIMS1
RANBP2
SOWAHC
BCL2L11
TMEM87B
ZC3H6
TTL
POLR1B
ACTR3
PTPN4
RALB
INHBB
TSN
PLEKHB2
MGAT5
CCNT2
RAB3GAP1
UBXN4
KYNU
ACVR2A
MBD5
EPC2
LYPD6
RIF1
FMNL2
ARL6IP6
PKP4
TANC1
SLC4A10
GCA
CERS6
GORASP2
DCAF17
CYBRD1
PDK1
MAP3K20
CDCA7
SCRN3
HNRNPA3
AGPS
PLEKHA3
SSFA2
DNAJC10
NUP35
ZC3H15
ITGAV
GULP1
NAB1
GLS
SLC39A10
COQ10B
MOB4
MARS2
PLCL1
C2orf69
SPATS2L
BZW1
STRADB
BMPR2
FAM117B
CARF
ABI2
PARD3B
NRP2
ZDBF2
ADAM23
CREB1
CCNYL1
PIKFYVE
MAP2
ARPC2
CNOT9
TTLL4
RHBDD1
COL4A3
AGFG1
CAB39
C2orf72
ARMC9
EIF4E2
GIGYF2
AGAP1
ACKR3
COPS8
ASB1
ING5
FKBP1A
C20orf194
RNF24
RASSF2
[truncated: 1,594 more rows]
